# Supplementary material for: Histone H1.0 couples cellular mechanical behaviors to chromatin structure
Source: Nat Cardiovasc Res. 2024 Apr 10;3(4):441–59. doi: 10.1038/s44161-024-00460-w (PMC11101354; doi:10.1038/s44161-024-00460-w)
Supplement: Supplementary file 4 — Measurements for graphs in Fig. 1. [file 44161_2024_460_MOESM4_ESM.xlsx]

## Sheet: Figure 1
fig1d: periostin protein western blot quantification
control	TGF-β
1	3.46368
1	1.45362
1	3.48705
1	5.08373
1	1.78631
fig1d αSMA protein western blot quantification
control	TGF-β
1	1.91491
1	2.12428
1	2.8025
1	1.43026
1	1.81139
1	1.32585
fig 1e: different time course (TGF-β treatment).
	control			TGF-β
24h	1	1	1	2.5907	1.31278	1.1442
48h	1	1	1	0.465027	0.61431	0.823558
72h	1	1	1	0.201469	0.225973	0.433224
96h	1	1	1	0.858934	0.441963	1.06069
