# Supplementary material for: Histone H1.0 couples cellular mechanical behaviors to chromatin structure
Source: Nat Cardiovasc Res. 2024 Apr 10;3(4):441–59. doi: 10.1038/s44161-024-00460-w (PMC11101354; doi:10.1038/s44161-024-00460-w)
Supplement: Supplementary file 6 — Measurements for graphs in Fig. 2. [file 44161_2024_460_MOESM6_ESM.xlsx]

## Sheet: Figure 2
fig2a periostin western blot
scramble+Vehicle	H1.0siRNA+Vehicle	scramble+TGF-β	H1.0siRNA+TGF-β
1	0.055924	4.83451	2.27854
1	0.670426	4.50292	2.1983
1	1.13236	4.06076	2.4432
1	0.65315	2.86895	1.83213
1	0.699168	3.26529	2.09195
fig2a aSMA western blot
scramble+Vehicle	H1.0siRNA+Vehicle	scramble+TGF-β	H1.0siRNA+TGF-β
1	0.854023	2.47113	1.7149
1	0.630868	2.78443	1.5462
1	0.83825	1.34973	0.699245
1	0.454907	1.58025	0.701468
1	0.504951	3.93496	1.31974
1	0.571238	1.51803	1.12733
fig2a H1.0 western blot
scramble+Vehicle	H1.0siRNA+Vehicle	scramble+TGF-β	H1.0siRNA+TGF-β
1	0.431527	1.10465	0.374245
1	0.54546	0.955294	0.334223
1	0.35523	1.21627	0.337928
1	0.617037	0.806863	0.650569
fig2b periostin immunostaining
scramble+Vehicle	H1.0siRNA+Vehicle	scramble+TGF-β	H1.0siRNA+TGF-β
1058606	425743	2380150	820904
1141274	1094581	2760504	1687149
2310789	917343	3376026	1539661
1606704	1734395	8457151	1352905
1198252	1469493	20665256	1069843
2156067	4820682	12144145	7886881
4114034	1325993	9755306	4655916
1047819	416658	8138613	1530340
4420215	2822579	3023839	1484820
1894902	3233317	2499906	2605168
2428356	1225123	3030554	1774787
1308685	1373075	7554497	1144617
1306423	2422324	5561498	1063598
1730809	1177187	3132871	1431977
975557	2510553	1174709	2384484
892942	678104	2734906	1405479
3327314	751707	1364776	1550477
1163174	867707	5444694	1164439
2519470	1267985	3963307	578446
3640247	1512401	2578684	5369830
fig2b αSMA immunostaining
scramble+Vehicle	H1.0siRNA+Vehicle	scramble+TGF-β	H1.0siRNA+TGF-β
2327064	476520	6728650	1024447
2329389	2100820	7790308	2003856
1936737	846161	12605967	8647847
1546439	4707054	25835930	11475879
4680832	1470150	14991686	8096707
4938072	4821305	19627418	3619411
1751001	18673322	1764020	756394
2182470	2831637	4852656	7211929
2534448	1127474	32304917	9497594
1542392	754177	13362941	9417589
1327418	801456	8580924	2494894
4664546	996953	16925143	2344404
605162	698629	18165790	6344656
1056635	382546	13848974	2449279
419246	1783001	17199741	1415874
7393544	1053769	6467630	2291128
1527191	883226	10001635	1162740
1727339	1727942	4403351	4148031
2070814	1727942	5154185	2559466
848159	1858123	18869735	5337200
1692049	5144785	15805695	3423685
2604551	305659	5991183	3211687
1479677	1387753	35906898	5901288
866111	1260494	6403263	6510239
746973	1257079	11935006	2333554
1149694	1349014	5460672	2446544
710667	1976703	9896569	1287841
3334345	1345859	9338850	3973291
2446817	1007227	18521110	475360
507013	1230750		3270703
fig2c traction force assay
scramble+Vehicle	H1.0siRNA+Vehicle	scramble+TGF-β	H1.0siRNA+TGF-β
3.32248e+06	1.16956e+06	13308791	3.83905e+06
1.87304e+06	1.67449e+06	30198351	1.82688e+06
4.22256e+06	1.83029e+06	20376834	2.43217e+06
3.03527e+06	1.81611e+06	18267916	1.78444e+06
2610794	1304130	23768338	925423
6186647	1661971	10198351	4.23512e+06
3438280	283476	8.01984e+06	1.47556e+06
388043	2575666	7186647	3.43527e+06
2322597	2715062	19376834	1.01816e+06
fig2d contraction assay
scramble+Vehicle	H1.0siRNA+Vehicle	scramble+TGF-β	H1.0siRNA+TGF-β
5.52017	6.96629	29.717	18.1818
1.72414	3.49794	29.4686	6.53595
3.23276	1.86335	22.1219	5.30786
7.17391	5.20607	30.7339	3.0837
fig2e periostin western blot
Adv-GFP	Adv-GFP-H1.0
1	1.3438
1	1.59421
1	1.52271
1	1.65508
fig2e αSMA western blot
Adv-GFP	Adv-GFP-H1.0
1	1.38939
1	1.43178
1	1.09455
1	1.14608
1	1.48718
fig2e H1.0 western blot
Adv-GFP	Adv-GFP-H1.0
1	2.61124
1	2.57736
1	1.99625
1	2.76088
fig2f contraction gel
Adv-GFP	Adv-GFP-H1.0
27.4554	47.5325
21.6561	33.557
27.4678	37.3786
8.55397	27.0925
6.17284	27.6289
fig2g proliferation assay
	scramble+Vehicle								H1.0 siRNA+Vehicle								Scramble+TGF-β								H1.0 siRNA+TGF-β
0h	1	1	1	1	1				1.22642	1.09722	1.13614	0.700173	0.865404				1.13933	0.993056	1.03713	0.77643	0.898305				1.22061	1.04861	1.08663	0.734835	0.871386
72h	1	1	1	1	1				1.38293	1.04898	1.06303	0.840176	0.947601				1.23902	1.59048	1.26365	1.48827	1.12767				1.0878	1.04218	1.01681	0.6261	1.02657
