# Supplementary material for: Histone H1.0 couples cellular mechanical behaviors to chromatin structure
Source: Nat Cardiovasc Res. 2024 Apr 10;3(4):441–59. doi: 10.1038/s44161-024-00460-w (PMC11101354; doi:10.1038/s44161-024-00460-w)
Supplement: Supplementary file 8 — Measurements for graphs in Fig. 3. [file 44161_2024_460_MOESM8_ESM.xlsx]

## Sheet: Figure 3
Figure 3d Poll Ser2 western blot
scramble+Vehicle	H1.0siRNA+Vehicle	scramble+TGF-β	H1.0siRNA+TGF-β
1	1.10381	1.26861	0.70742
1	0.882437	2.21401	0.357433
1	1.24188	1.73549	1.28612
1	1.0855	1.71841	0.835277
