# Supplementary material for: Histone H1.0 couples cellular mechanical behaviors to chromatin structure
Source: Nat Cardiovasc Res. 2024 Apr 10;3(4):441–59. doi: 10.1038/s44161-024-00460-w (PMC11101354; doi:10.1038/s44161-024-00460-w)
Supplement: Supplementary file 10 — Measurements for graphs in Fig. 4. [file 44161_2024_460_MOESM10_ESM.xlsx]

## Sheet: Figure 4
fig4a H3k27ac western blot
scramble+Vehicle	H1.0siRNA+Vehicle	scramble+TGF-β	H1.0siRNA+TGF-β
1	1.28676	1.14433	1.94071
1	1.20393	1.31472	1.39663
1	4.52258	1.52238	4.78868
1	2.44569	1.50899	6.02168
1	1.34731	1.18627	1.46907
1	2.6139	1.58067	2.02877
1	1.72789	1.12433	8.84355
fig4d Hdac1 western blot
scramble+Vehicle	H1.0siRNA+Vehicle	scramble+TGF-β	H1.0siRNA+TGF-β
1	1.12224	1.39364	1.21269
1	0.627895	1.48799	0.835708
1	0.862929	1.6537	1
fig4e Hdac1 western blot
Adv-GFP	Adv-HDAC1
1	1.30349
0.892809	1.49782
0.977127	2.00053
1	2.7987
0.950967	3.09786
fig4f H3k27ac western blot
Adv-GFP	Adv-HDAC1
1	0.464021
1	0.812614
1	0.510584
1	0.876227
1	0.629789
fig4i BRD4 western blot
scramble+Vehicle	H1.0siRNA+Vehicle	scramble+TGF-β	H1.0siRNA+TGF-β
1	0.595359	1.02695	0.633702
1	0.4282	0.927098	0.335419
1	0.678222	1.76303	0.371513
1	0.988669	0.701651	0.547372
1	1.09626	1.66088	0.30684
fig4jSERTAD4 chip-qPCR
scramble+Vehicle	H1.0siRNA+Vehicle	scramble+TGF-β	H1.0siRNA+TGF-β
0.234695	0.851959	4.65524	0.272411
0.985451	0.641204	3.02903	0.234695
0.535462	0.73655	3.83402	0.179724
fig4j Acta2 chip-qPCR
scramble+Vehicle	H1.0siRNA+Vehicle	scramble+TGF-β	H1.0siRNA+TGF-β
0.414331	0.441002	1.72173	0.131566
0.193292	0.185418	1.7579	0.020388
0.310756	0.264962	1.8453	0.311835
fig4jPostn chip-qPCR
scramble+Vehicle	H1.0siRNA+Vehicle	scramble+TGF-β	H1.0siRNA+TGF-β
0.147507	0.302259	0.808801	0.067398
0.290953	0.151654	1.5625	0.027851
0.146488	0.100054	0.420115	0.029134
