# Supplementary material for: Histone H1.0 couples cellular mechanical behaviors to chromatin structure
Source: Nat Cardiovasc Res. 2024 Apr 10;3(4):441–59. doi: 10.1038/s44161-024-00460-w (PMC11101354; doi:10.1038/s44161-024-00460-w)
Supplement: Supplementary file 12 — Measurements for graphs in Fig. 5. [file 44161_2024_460_MOESM12_ESM.xlsx]

## Sheet: Figure 5
fig 5b periostin chip-qPCR
Adv-GFP(IgG pull down)	Adv-GFP-H1.0(IgG pull down)	Adv-GFP(H1.0 pull down)	Adv-GFP-H1.0(H1.0 pull down)
0.289946	1.12417	2.30355	15.0726
0.291963	0.212253	3.55255	12.3279
1.30031	0.115732	6.44802	25.7028
1.01316	1.07464	3.56489	18.2377
0.9068	0.73655	12.0742	28.8172
fig 5b aSMA chip-qPCR
Adv-GFP(IgG pull down)	Adv-GFP-H1.0(IgG pull down)	Adv-GFP(H1.0 pull down)	Adv-GFP-H1.0(H1.0 pull down)
1.612	0.692006	28.1265	57.6343
0.248076	0.0570692	6.07909	19.4117
0.250669	0.108356	13.9178	47.3029
0.428943	0.650155	3.983	27.3573
0.41577	0.24551	12.0324	64.3941
fig 5b GAPDH chip-qPCR
Adv-GFP(IgG pull down)	Adv-GFP-H1.0(IgG pull down)	Adv-GFP(H1.0 pull down)	Adv-GFP-H1.0(H1.0 pull down)
0.485942	0.328475	11.4626	11.0338
3.14674	2.25614	23.4881	21.7638
0.204313	0.145476	4.68762	3.20174
fig5c H1.0 overexpression
Adv-GFP	Adv-GFP-H1.0
100	190.745
100	242.105
100	220
fig5c H1.0 knockdown
scramble	H1.0 siRNA
100	46.6667
100	33.8781
100	41.3793
100	28.125
100	88.8889
fig5c TGF-beta treatment
control	TGF-β
100	209.091
100	226.116
100	181.07
fig5c H1.0 knockdown and TGF-beta treatment
scramble	scramble+TGFβ	H1.0 siRNA+TGF-β
100	325	115.776
100	183.333	150
100	231.973	74.3764
fig5d overexpression periostin primer sets
	Primer1					Primer2					Primer3
adv-GFP	100	100	100	100		100	100	100	100		100	100	100
adv-GFP-H1.0	73.7135	17.3139	19.2776	64.6176		37.1131	55	27.9322	38.2889		66.6649	77.6469	52.1233
fig5d H1.0 knockdown periostin primer sets
	Primer1							Primer2							Primer3
scramble	100	100	100	100	100			100	100	100	100	100			100	100	100	100	100	100	100
H1.0 siRNA	370.635	272.263	402.782	208.493	154.221			273.208	176.541	456.305	656.593	621.175			751.618	393.128	374.509	169.349	131.039	185.961	67.1286
fig5d TGF-β treatment periostin primer sets
	Primer1					Primer2				Primer3
Control	100	100	100			100	100	100		100	100	100
TGF-β	57.6343	101.748	73.9694			100.347	86.7539	26.5172		43.2269	37.2419	25.349
fig5d overexpression αSMA primer sets
	Primer1					Primer2					Primer3
adv-GFP	100	100	100			100	100	100			100	100	100
adv-GFP-H1.0	15.6583	10.083	17.9244			16.3799	14.0146	7.03162			40.0535	17.9867	7.12977
fig5d H1.0 knockodwn αSMA primer sets
	Primer1							Primer2							Primer3
scramble	100	100	100	100	100			100	100	100	100	100			100	100	100	100	100
H1.0 siRNA	875.435	716.02	385.038	414.106	199.308			741.27	800	126.576	743.844	531.474			225.012	143.893	256.685	387.716	190.528
fig5d TGF-β treatment αSMA primer sets
	Primer1							Primer2							Primer3
Control	100	100	100	100				100	100	100	100				100	100	100	100
TGF-β	47.1392	143.893	73.4584	621.175				143.893	73.4584	27.5476	69.9793				44.4421	60.0818	102.811	347.015
