# Supplementary material for: Histone H1.0 couples cellular mechanical behaviors to chromatin structure
Source: Nat Cardiovasc Res. 2024 Apr 10;3(4):441–59. doi: 10.1038/s44161-024-00460-w (PMC11101354; doi:10.1038/s44161-024-00460-w)
Supplement: Supplementary file 13 — Measurements for graphs in Fig. 6. [file 44161_2024_460_MOESM13_ESM.xlsx]

## Sheet: Figure 6
fig 6a Deformability assay
H1.0 knockdown and TGF-β treatment
scramble	H1.0siRNA	scramble+TGF-β	H1.0siRNA+TGF-β
0.97	0.56	1.1	0.91
1.03	0.52	1.1	0.84
0.96	0.42	1.2	1.05
1.04	0.38	1.24	1.12
1.01	0.85	1.47	1.04
0.99	0.64		1.03
H1.0 overexpression
Adv-GFP	Adv-GFP-H1.0
1.23	1.19
1.07	1.22
1.08	1.27
0.95	1.33
1.04	1.23
1.01	1.36
fig6c Chromatin concentration parameter analysis
Isotonic	Hypotonic	hypertonic
22.9412	15.5172	26.43
21.4521	14.7287	38.5714
19.5402	15.7895	35.9281
25.8993	16.3121	35.6436
34.2657	6.47482	19.8529
24	16.0839	32.3944
16.8675	7.09677	29.2683
26.3158	20.5128	36.2832
17.6991	9.27152	30.9211
17.4419	10.8333	29.6
12.5683	16.8901	25.731
23.7288	21.5743	31.4894
20	11.1111	28.4768
18.0791	26.1905	36.5591
23.5808	4.18605	37.2414
22.2689	19.5592	32.7103
23.3577	11.8243	21.3235
23.2394	19.1136	29.5238
26.3158	17.3745
11.4286
35.2459
25.4054
20.6186
21.0773
23.5632
28.5199
17.8082
31.0881
23.1746
20.5674
27.2727
19.6429
16.1157
12.3596
12.9496
fig6d Chromatin concentration parameter analysis
scramble	H1.0 siRNA
20.339	12.3223
17.6316	16.2162
22.2615	18.75
17.4803	20.1117
21.0884	20
21.124	16.2436
25.8883	11.9804
20.4244	15.7576
20.362	19.8895
29.8077	8.97155
21.2534	8.16901
27.5735	10.8033
38.4615	16.129
20.4461	19.3084
20.2072	31.401
26.1905	10.221
18.2203	20.6061
17.4497	15.2866
25.2381	15.2866
23.7838	24.2165
20.5674	22.5941
22.7053	15.9624
20.0924	22.2826
28.0543	19
29.8508	13.1902
13.4454	17.6471
26.4516	21.2411
21.7573	24.3802
24.6154	22.2477
6.07595	13.5325
22.4265	13.2743
16.7598	0.819672
22.5627	25.4808
19.6154	22.179
26.5306	18.0464
5.84795	12.2517
12.2951	19.5652
12.6147	21.6216
24.3902	31.8436
23.6967	24.7573
29.7297	12.7388
27.0422	14.1333
11.236	22.8365
19.3694	19.9219
7.08502	13.8889
12.8931	17.7172
29.2035	24.9211
21.6401	10.9827
20.1729	6.25
22.4066	10.7969
15.5914	19.5364
15.1832	15.6951
26.0771	23.545
16.7665	24.5979
19.7842	11.1342
23.8532	23.8938
26.6553	18.5606
16.7147	9.79827
23.2258	9.92366
20.9003	14.1975
14.4231	14.5078
19.4737	17.9487
20.3226	17.2973
25.3906	15.3846
8.85312	17.5627
17.2269	26.4822
11.8261	4.83271
16.7785	20.4762
25.098	22.3058
13.035	23.0469
fig6e Chromatin concentration parameter analysis
adv-GFP	Adv-H1.0-GFP
21.6129	22.5352
17.551	17.5281
23.2673	17.6638
23.4211	23.5537
23.7548	29.6296
23.4211	22.5352
21.4076	23.5537
17.1569	34.4992
22.807	29.5652
11.5556	32.7189
10.8571	28.3465
26.738	23.2067
19.5876	18.4466
18.3823	19.0031
23.4849	19.7847
21.2644	24.3902
13.3333	22.9546
10	30.3371
20.3166	18.8235
18.8088	24.3767
21.7391	20.4301
17.341	29.8387
17.5824	20.7885
22.8188	25.6281
26.6667	21.4286
16.7203	20.4355
20.5405	30.7042
17.9012	25.8352
25.969	24.1379
15.3846	17.7489
20.274	22.0662
14.8352	22.2637
20.2128	23.5537
14.4654	32.7411
21.5311	41.5162
11.7221	33.3333
20.1511	15.9404
19.5556	25.7246
26.0274	20.8247
16.2319	31.5946
13.242	25.0996
20.1635	28.6645
21.7687	12.0466
20.915	23.9897
15.4206	27.4207
21.7069	26.6304
21.1864	17.551
21.6535	16.0944
17.4528	25
20.7049	31.3433
27.2727	23.3035
17.4927	32.093
10.9091	23.2558
15.3043	29.1667
14.6237	28.7982
13.9319	31.8182
25.3561	22.792
11.3341	23.3035
16.5485	26.7857
8.89527	14.8895
10.5118	19.9454
18.3406	26.1017
30.1802	17.0648
21.4133	11.9658
27.7273	21.6807
27.6074	29.3963
21.393	23.416
15.3846	29.1382
15.3846	27.2308
20.4301	30.5369
