# Supplementary material for: Histone H1.0 couples cellular mechanical behaviors to chromatin structure
Source: Nat Cardiovasc Res. 2024 Apr 10;3(4):441–59. doi: 10.1038/s44161-024-00460-w (PMC11101354; doi:10.1038/s44161-024-00460-w)
Supplement: Supplementary file 14 — Measurements for graphs in Fig. 7. [file 44161_2024_460_MOESM14_ESM.xlsx]

## Sheet: Figure 7
fig7a two strains body weight
	Scramble+PBS													H1.0 siRNA+PBS							Scramble+ISO											H1.0 siRNA+ISO
C57BL/6J	4.59888	4.91679	4.90368	5.24809	4.99228	4.57841								4.84669	4.63678	4.37898	5.31144	5	4.49607		5.89302	6.7243	5.9952	6.31735	6.09524	5.58919	6.30631	6.28931	5.7947	5.82936		5.03271	5.58943	5.37057	5.02934	5.04125	5.31658	4.71698	4.7866
C3H/HeJ	5.64972	5.34759	4.70588	3.91304	3.75	3.96668	4.71619	4.81283	4.8913	5.26316	4.07809			3.95175	3.96296	4.07547	4.5	4.11111	4		10.9974	7.59625	6.45313	6.02837	7.57353	5.01976	5.20562					4.6083	4.43448	4.60674	4.34329	4.71429
fig7a two starins e/a ratio
	Scramble+PBS										H1.0 siRNA+PBS								Scramble+ISO										H1.0 siRNA+ISO
C57BL/6J	2.17577	1.44036	1.44643	2.24128	1.72217	2.16856					2.26828	1.42544	1.56394	1.37871	1.55556				3.50493	2.8609	1.54379	1.86867	2.56783	3.29481	2.93182	1.89696	2.33366		1.95659	2.56598	2.03097	1.76357	2.55986	2.93182	2.15658	2.26073
C3H/HeJ	1.53713	1.45705	1.79782	1.6801	2.19237	1.49694	1.38979	1.34483	1.53496		1.57692	1.75567	1.50102	1.53776	1.67067	2.00131			3.08408	3.37864	2.79222	2.70213	3.1875						3.0114	1.86287	1.76087	1.41456	2.12083
fig7b H1.0 western blot
scramble+PBS	H1.0siRNA+PBS	scramble+ISO	H1.0siRNA+ISO
1	0.147066	1.30287	0.508964
1	0.256813	1.38762	0.352144
1.23554	0.561532	1.07295	0.205604
		1.01917	0.241075
fig7c periostin western blot
scramble+PBS	H1.0siRNA+PBS	scramble+ISO	H1.0siRNA+ISO
1	0.179934	5.75729	3.41373
1	0.697466	6.09689	0.336696
1.4544	2.21697	4.23011	1.52319
		4.68767	2.87464
fig7c periostin correlation
H1.0 protein level	Periostin
1.30287	4.23011
1.38762	4.68767
1.07295	5.75729
1.01917	6.09689
0.205604	1.52319
0.241075	2.87464
0.508964	3.41373
0.352144	0.336696
fig7d COL1A1 qPCR
scramble+PBS	H1.0siRNA+PBS	scramble+ISO	H1.0siRNA+ISO
1	0.29937	1.49485	0.823591
0.514057	0.624165	1.1607	0.48971
0.724471	0.568408	2.38667	0.34151
		2.56685	0.418994
fig7f fibrosis quantififcation data
scramble+PBS	H1.0siRNA+PBS	scramble+ISO	H1.0siRNA+ISO
0.45	0.8	7	4.3
0.4	1.6	16	6.4
0.75	2.1	17	10.85
1.1	0.13	9.35	1.8
1.8	0.78	10.8	4.2
0.5	2.1	11.5
		23.5
