# Supplementary material for: Histone H1.0 couples cellular mechanical behaviors to chromatin structure
Source: Nat Cardiovasc Res. 2024 Apr 10;3(4):441–59. doi: 10.1038/s44161-024-00460-w (PMC11101354; doi:10.1038/s44161-024-00460-w)
Supplement: Supplementary file 16 — Measurements for graphs in Extended Data Fig. 2. [file 44161_2024_460_MOESM16_ESM.xlsx]

## Sheet: Extended Data Figure 2
Extended Data Figure 2 a
	Pearson correlation	P value
Left Venticular Weight	0.221	0.032
E Amplitude	0.309	0.0024
A Amplitude	0.357	0.000412
Extended Data Figure 2c
H1.1
	control	TGF-β
	1	1.07425
	1	1.00928
	1	1.23114
	1	1
	1	1.09809
	1	0.895025
H1.2
	control	TGF-β
	1	1.19472
	1	2.32409
	1	1.25122
	1	1.54221
	1	1.28788
	1	1.95884
H1.3
	control	TGF-β
	1	1.3692
	1	5.22948
	1	1.37554
	1	1.20164
	1	0.598739
	1	0.194791
H1.4
	control	TGF-β
	1	0.812252
	1	0.326088
	1	0.624165
	1	0.675955
	1	1.22689
	1	0.283221
H1.5
	control	TGF-β
	1	0.786399
	1	0.831238
	1	0.82932
	1	0.798298
	1	0.337978
	1	0.114229
H1.0
	control	TGF-β
	1	0.634342
	1	0.784584
	1	0.690956
	1	0.484645
	1	0.477973
Extended Data Figure 2f
	Scramble							H1.0 siRNA
H1.1	1	1	1	1	1	1		0.501736	0.747425	0.307786	1.1487	0.320856	0.447513
H1.2	1	1	1	1				2.5403	2.09217	1.71713	1.30586
H1.3	1	1	1	1				1.54221	1.3333	1.33793	1.21841
H1.4	1	1	1	1	1			1.41912	0.926588	0.671286	1.02811	0.721965
H1.5	1	1	1	1	1	1		1.28788	1.05702	1.68763	0.949342	0.96929	1.40932
Extended Data Figure 2g
Periostin western blot
	scramble	H1.1siRNA	scramble+TGF-β	H1.1siRNA+TGF-β
	1	0.86816	3.3635	2.68953
	1	0.60339	2.73615	2.28994
	1	0.178952	3.16254	2.65667
	1	0.260348	6.05826	4.88203
	1	0.252678	7.87184	4.93144
αSMA western blot
	scramble	H1.1siRNA	scramble+TGF-β	H1.1siRNA+TGF-β
	1	0.500956	1.51872	1.35596
	1	0.09204	1.47264	1.84595
	1	0.762523	1.67461	2.55014
	1	0.667322	1.8965	1.05527
	1	1.08649	1.78569	1.76905
H1.1 qPCR
	scramble	H1.1siRNA	scramble+TGF-β	H1.1siRNA+TGF-β
	1	0.098755	0.784584	0.083331
	1	0.230047	0.281265	0.077482
	1.52098	0.106211	0.855595	0.034794
Extended Data Figure 2h
Periostin western blot
	scramble	H1.2siRNA	scramble+TGF-β	H1.2siRNA+TGF-β
	1	0.971117	4.41492	3.59993
	1	0.699969	4.46793	4.27126
	1	0.610416	2.98631	3.03644
	1	0.771641	8.51621	6.84647
αSMA western blot
	scramble	H1.2siRNA	scramble+TGF-β	H1.2siRNA+TGF-β
	1	0.652061	1.55394	1.5951
	1	0.722765	1.30847	1.23902
	1	0.687096	1.8965	1.49747
	1	0.503935	1.99006	1.93503
H1.2 qPCR
	scramble	H1.2siRNA	scramble+TGF-β	H1.2siRNA+TGF-β
	1	0.213899	0.384219	0.061214
	1	0.081616	0.458502	0.047861
	1.13288	0.087171	0.528509	0.142102
Extended Data Figure 2i
Periostin western blot
	scramble	H1.3siRNA	scramble+TGF-β	H1.3siRNA+TGF-β
	1	0.552319	5.38377	6.12906
	1	0.765888	12.6277	7.60387
	1	0.973097	4.35399	3.61738
	1	0.526323	6.22114	7.29556
αSMA western blot
	scramble	H1.3siRNA	scramble+TGF-β	H1.3siRNA+TGF-β
	1	0.67136	1.94766	1.541
	1	0.616867	2.5327	1.64639
	1	1.05511	1.7134	2.12356
H1.3 qPCR
	scramble	H1.3siRNA	scramble+TGF-β	H1.3siRNA+TGF-β
	1	0.403321	0.776469	0.404721
	1	0.474671	1.26138	0.622006
	1	0.418994	0.630689	0.363493
Extended Data Figure 2j
Periostin western blot
	scramble	H1.4siRNA	scramble+TGF-β	H1.4siRNA+TGF-β
	1	0.219279	8.01181	5.50101
	1	1.44805	5.12301	5.48717
	1	0.76896	9.2518	10.8562
αSMA western blot
	scramble	H1.4siRNA	scramble+TGF-β	H1.4siRNA+TGF-β
	1	0.650169	1.40546	1.56104
	1	0.319735	1.45227	1.11218
	1	0.487617	1.39118	1.25522
H1.4 qPCR
	scramble	H1.4siRNA	scramble+TGF-β	H1.4siRNA+TGF-β
	1	0.170755	0.602904	0.114229
	0.765779	0.094405	0.486327	0.08687
	1	0.175556	1.29235	0.156583
Extended Data Figure 2K
Periostin western blot
	scramble	H1.5siRNA	scramble+TGF-β	H1.5siRNA+TGF-β
	1	0.350895	1.61512	2.59479
	1	0.633486	2.27613	2.07085
	1	0.62843	3.17219	3.01717
αSMA western blot
	scramble	H1.5siRNA	scramble+TGF-β	H1.5siRNA+TGF-β
	1	0.432919	1.42738	1.36743
	1	0.74452	1.51771	1.7271
	1	0.866296	1.92236	2.09771
	1	0.852065	2.85579	2.31465
H1.5 qPCR
	scramble	H1.5siRNA	scramble+TGF-β	H1.5siRNA+TGF-β
	1	0.458502	0.993092	0.411796
	1	0.296273	0.673617	0.315344
	1	0.463294	1.20164	0.411796
Extended Data Figure 2l
contraction assay
	scramble	H1.2siRNA	scramble+TGF-β	H1.2siRNA+TGF-β
	8.77193	10.5263	47.3684	38.5965
	12.2807	14.0351	44.7368	52.6316
	14.0351	10.5263	37.7193	42.9825
