# Supplementary material for: Histone H1.0 couples cellular mechanical behaviors to chromatin structure
Source: Nat Cardiovasc Res. 2024 Apr 10;3(4):441–59. doi: 10.1038/s44161-024-00460-w (PMC11101354; doi:10.1038/s44161-024-00460-w)
Supplement: Supplementary file 18 — Measurements for graphs in Extended Data Fig. 3. [file 44161_2024_460_MOESM18_ESM.xlsx]

## Sheet: Extended Data Figure 3
Extended Data Figure 3a
H2A western blot
	scramble+Vehicle	H1.0siRNA+Vehicle	scramble+TGF-β	H1.0siRNA+TGF-β
	1	1.35531	1.12453	1.26824
	1	1.24699	1.5366	1.31892
	1	0.916596	0.834398	1.0268
Extended Data Figure 3b H2B western blot
	scramble+Vehicle	H1.0siRNA+Vehicle	scramble+TGF-β	H1.0siRNA+TGF-β
	1	2.15544	1.20627	1.82441
	1	1.76375	1.27158	1.35992
	1	1.82998	1.29911	1.53326
Extended Data Figure 3c H4 western blot
	scramble+Vehicle	H1.0siRNA+Vehicle	scramble+TGF-β	H1.0siRNA+TGF-β
	1	0.980106	0.865387	0.736635
	1	0.968843	0.949579	0.905956
	1	1.32707	1.10881	0.941557
Extended Data Figure 3d periostin western blot
	scramble+Vehicle	H1.0siRNA+Vehicle	scramble+TGF-β	H1.0siRNA+TGF-β
	1	0.593578	7.66773	6.12723
	1	0.814573	8.39175	10.4637
	1	0.839914	12.0171	12.3334
αSMA western blot
	scramble+Vehicle	H1.0siRNA+Vehicle	scramble+TGF-β	H1.0siRNA+TGF-β
	1	0.481974	2.18029	2.42659
	1	0.870298	4.42528	3.7819
	1	0.74064	2.3544	2.50572
	1	0.651968	1.78658	1.87063
H1.0 western blot
	scramble+Vehicle	H1.0siRNA+Vehicle	scramble+TGF-β	H1.0siRNA+TGF-β
	1	0.226343	0.929353	0.286067
	1	0.627226	1.27464	0.358389
	1	0.403618	1.4728	0.617019
Extended Data Figure 3e periostin western blot
periostin western blot
	scramble+Vehicle	H1.0siRNA+Vehicle	scramble+TGF-β	H1.0siRNA+TGF-β
	1	0.849123	5.96071	2.99433
	1	1.17741	9.30149	5.7811
	1	0.651981	16.3007	13.3375
	1	0.723287	25.1342	10.9175
	1	0.69257	9.35486	7.20087
	1	1.88202	17.1429	17.4222
αSMA western blot
	scramble+Vehicle	H1.0siRNA+Vehicle	scramble+TGF-β	H1.0siRNA+TGF-β
	1	0.8916	2.81493	1.34774
	1	0.8718	1.94501	1.75254
	1	0.770366	2.60944	1.76609
	1	0.501223	2.09956	1.20455
	1	0.628327	1.90616	1.90456
H1.0 western blot
	scramble+Vehicle	H1.0siRNA+Vehicle	scramble+TGF-β	H1.0siRNA+TGF-β
	1	0.335117	1.03154	0.23439
	1	0.58668	0.850895	0.459225
	1	0.467211	1.10841	0.437228
