# Supplementary material for: Histone H1.0 couples cellular mechanical behaviors to chromatin structure
Source: Nat Cardiovasc Res. 2024 Apr 10;3(4):441–59. doi: 10.1038/s44161-024-00460-w (PMC11101354; doi:10.1038/s44161-024-00460-w)
Supplement: Supplementary file 20 — Measurements for graphs in Extended Data Fig. 4. [file 44161_2024_460_MOESM20_ESM.xlsx]

## Sheet: Extended Data Figure 4
Extended Data Figure 4b
periostin western blot
	scramble+Vehicle	H1.0siRNA+Vehicle	scramble+TGF-β	H1.0siRNA+TGF-β
	1	1.49657	2.6604	1.68826
	1	0.713056	2.05268	1.50749
	1	1.0295	3.63183	1.85148
	1	1.27274	1.94448	1.69902
	1	0.665316	4.11303	2.57894
αSMA western blot
	scramble+Vehicle	H1.0siRNA+Vehicle	scramble+TGF-β	H1.0siRNA+TGF-β
	1	0.304066	1.15255	0.751567
	1	0.34968	1.24509	0.653166
	1	0.518693	1.16012	0.640491
Extended Data Figure 4c
	scramble+Vehicle	H1.0siRNA+Vehicle	scramble+TGF-β	H1.0siRNA+TGF-β
	1	0.462066	1.55921	0.104102
	1	0.952219	3.09309	0.274335
	1	0.078424	3.2937	0.846425
Extended Data Figure 4d
periostin western blot
	scramble+Vehicle	H1.0siRNA+Vehicle	scramble+Ang II	H1.0siRNA+Ang II
	1	0.880962	1.53287	0.903703
	1	0.912852	1.39342	0.745459
	1	0.787163	2.02275	0.567917
	1	0.120592	2.60842	0.130498
αSMA western blot
	scramble+Vehicle	H1.0siRNA+Vehicle	scramble+Ang II	H1.0siRNA+Ang II
	1	0.100174	1.29876	0.101124
	1	0.296507	1.38752	0.244133
	1	0.458897	2.01269	0.385353
	1	0.392939	1.92002	0.639292
Extended Data Figure 4e
	scramble+Vehicle	H1.0siRNA+Vehicle	scramble+TGF-β	H1.0siRNA+TGF-β
	44.154	31.9121	42.9325	40.4293
	54.9402	15.0338	56.0265	37.391
	40.1187	44.1278	72.6112	37.4933
	53.1147	32.454	67.2009	44.515
	55.5857	31.8015	65.8693	36.3422
	33.9477	43.9209	72.7362	33.2071
	51.7665	30.8523	69.5412	46.0507
	18.192	12.9084	83.8634	32.4694
	25.4024	13.4607	63.3433	32.23
	23.0252	20.1321	65.9771	51.0808
	20.9637	15.0228	59.2717	33.899
	31.6241	33.7279	66.7582	22.781
	31.4412	25.2931	64.9363	24.777
	46.8822	10.8592	56.8761	29.9983
	55.9022	11.7967	59.454	29.4922
	36.2028	49.5101	81.836	69.2929
	12.2256	43.8952	77.3567	64.9781
	48.2288	31.7213	81.176	69.5699
	50.6955	20.5534	52.7075	10.1906
	8.99981	24.5748	48.9974	17.4256
	30.7878	31.8241	57.4023	12.9591
	19.4269	23.2828	65.0813	43.6824
		31.4582	64.6519	35.852
		44.6186	53.6604	39.5215
Extended Data Figure 4f
	scramble	H1.0 siRNA
	1	0.281272
	1	0.246342
	1	0.23687
Extended Data Figure 4g
	scramble	H1.0 siRNA
	77.7333	62.7185
	72.0955	60.967
	76.9684	79.9182
	77.7659	69.1898
	82.5563	64.5475
	79.4633	66.056
	83.1821	74.9965
	78.9312	68.9072
	90.3698	78.4591
	96.2017	81.7817
	82.5315	82.7291
	79.5636	82.1144
	84.7539	73.061
	81.6989	77.265
Extended Data Figure 4h
	Adv-GFP	Adv-GFP-H1.0
	34.8019	92.9159
	56.5951	62.0576
	40.2612	77.6218
	38.1233	84.8383
	62.5083	66.4368
	43.9665	88.8511
	45.7969	60.7092
	35.7547	90.4057
