# Supplementary material for: Histone H1.0 couples cellular mechanical behaviors to chromatin structure
Source: Nat Cardiovasc Res. 2024 Apr 10;3(4):441–59. doi: 10.1038/s44161-024-00460-w (PMC11101354; doi:10.1038/s44161-024-00460-w)
Supplement: Supplementary file 22 — Measurements for graphs in Extended Data Fig. 5. [file 44161_2024_460_MOESM22_ESM.xlsx]

## Sheet: Extended Data Figure 5
Extended figure 5c
	scramble+Vehicle	H1.0siRNA+Vehicle	scramble+TGF-β	H1.0siRNA+TGF-β
	1	0.949599	1.23096	0.762449
	1	0.638932	1.58845	1.17413
	1	0.623308	1.27705	0.755368
	1	0.39445	1.26405	0.966105
	1	0.838607	2.04108	0.94127
Extended figure 5d
	scramble+Vehicle	H1.0siRNA+Vehicle	scramble+TGF-β	H1.0siRNA+TGF-β
	1	1.08825	3.50755	1.75496
	1	1.00084	4.11859	1.86049
	1	0.833877	2.73561	1.38629
Extended figure 5e
	scramble	thbs4 siRNA+Vehicle	scramble+TGF-β	thbs4 siRNA+TGF-β
	1	0.729843	1.64302	0.543451
	1	0.975125	3.64162	0.845295
	1	0.52604	2.15498	0.765061
Extended figure 5f
Periostin western blot
	scramble	thbs4 siRNA+Vehicle	scramble+TGF-β	thbs4 siRNA+TGF-β
	1	0.531836	8.20654	2.28641
	1	1.11821	5.35439	3.47043
	1	1.58642	3.81072	1.7387
	1	0.564972	6.80394	5.58589
αSMA western blot
	scramble	thbs4 siRNA+Vehicle	scramble+TGF-β	thbs4 siRNA+TGF-β
	1	0.286456	1.93779	0.59816
	1	0.360462	1.66807	0.661928
	1	0.176726	1.21097	0.345896
	1	0.234545	1.84294	0.674621
Extended figure 5h
	scramble+Vehicle	H1.0siRNA+Vehicle	scramble+TGF-β	H1.0siRNA+TGF-β
	1	0.458354	1.6119	1.1274
	1	0.480162	1.74609	1.15849
	1	0.894119	1.91442	1.53439
