# Supplementary material for: Histone H1.0 couples cellular mechanical behaviors to chromatin structure
Source: Nat Cardiovasc Res. 2024 Apr 10;3(4):441–59. doi: 10.1038/s44161-024-00460-w (PMC11101354; doi:10.1038/s44161-024-00460-w)
Supplement: Supplementary file 24 — Measurements for graphs in Extended Data Fig. 6. [file 44161_2024_460_MOESM24_ESM.xlsx]

## Sheet: Extended Data Figure 6
Extended Data figure 6a
Cell viability
	scramble+Vehicle	H1.0siRNA+Vehicle	scramble+TGF-β	H1.0siRNA+TGF-β
	79	80	70	80
	83	71	77	79
Cell size
	scramble+Vehicle	H1.0siRNA+Vehicle	scramble+TGF-β	H1.0siRNA+TGF-β
	8	8	8	8
	8	8	8	8
	8	8	8	8
	8	8	8	8
	8	8	8	8
	8	8	8	8
	8	8	8	8
	8	8	8	8
	8	8	8	8
	8	8	8	8
	8	8	8	8
	8	8	8	8
	8	8	8	8
	8	8	8	8
	8	8	8	8
	8	8	8	9
	8	8	8	9
	8	8	8	9
	8	8	8	9
	8	8	8	9
	8	8	8	9
	8	8	8	9
	8	8	8	9
	8	8	8	9
	8	8	9	10
	8	8	9	10
	8	8	9	10
	8	8	9	10
	8	8	9	10
	8	8	9	10
	8	9	9	10
	8	9	9	10
	8	9	9	10
	8	9	9	10
	8	9	9	10
	8	9	10	10
	9	9	10	10
	9	9	10	10
	9	9	10	10
	9	9	10	11
	9	9	10	11
	9	9	10	11
	9	9	10	11
	9	9	10	11
	9	9	10	11
	9	9	10	11
	9	9	10	12
	9	9	10	12
	9	9	10	12
	9	9	10	12
	9	9	10	12
	9	9	10	12
	9	9	10	12
	9	9	10	13
	10	9	10	13
	10	9	10	13
	10	9	10	13
	10	10	10	13
	10	10	10	13
	10	10	10	13
	10	10	10	13
	10	10	11	13
	10	10	11	13
	10	10	11	13
	10	10	11	13
	10	10	11	13
	10	10	11	13
	10	10	11	13
	10	10	11	13
	10	10	11	14
	10	10	11	14
	10	10	11	14
	10	10	12	14
	10	10	12	14
	10	10	12	14
	10	10	12	14
	10	10	12	14
	10	10	12	14
	10	10	12	14
	10	10	12	14
	10	10	12	14
	10	10	12	14
	10	10	13	14
	10	10	13	14
	10	10	13	14
	11	10	13	14
	11	10	13	14
	11	10	13	14
	11	10	13	14
	11	10	13	14
	11	10	13	14
	11	10	13	14
	11	10	14	14
	11	10	14	14
	11	10	14	14
	11	10	14	14
	11	10	14	14
	11	10	14	15
	11	10	14	15
	11	10	14	15
	11	10	14	15
	11	10	14	15
	11	10	14	15
	11	10	14	15
	12	10	14	15
	12	10	14	15
	12	10	14	15
	12	10	14	15
	12	10	14	15
	12	10	14	15
	12	10	14	15
	12	10	14	15
	12	10	14	15
	12	10	14	15
	12	10	14	15
	12	10	14	15
	12	10	14	15
	12	11	14	16
	12	11	14	16
	12	11	14	16
	12	11	14	16
	13	11	14	16
	13	11	14	16
	13	11	14	16
	13	11	14	16
	13	11	14	16
	13	11	14	16
	13	11	14	16
	13	11	14	16
	13	11	14	16
	13	11	14	16
	13	11	14	16
	13	11	14	16
	13	11	15	16
	13	11	15	16
	13	11	15	16
	13	11	15	17
	13	11	15	17
	13	11	15	17
	13	11	15	17
	14	11	15	17
	14	11	15	17
	14	11	15	17
	14	12	15	17
	14	12	15	17
	14	12	15	17
	14	12	15	18
	14	12	15	18
	14	12	15	18
	14	12	15	18
	14	12	15	18
	14	12	15	18
	14	12	15	18
	14	12	16	18
	14	12	16	18
	14	12	16	18
	14	12	16	18
	14	12	16	18
	14	12	16	18
	14	12	16	18
	14	13	16	18
	14	13	16	18
	14	13	16	18
	14	13	16	18
	14	13	16	18
	14	13	16	19
	14	13	16	19
	14	13	16	19
	14	13	16	19
	14	13	16	19
	15	13	16	19
	15	13	16	19
	15	13	16	19
	15	13	16	19
	15	13	16	19
	15	13	16	19
	15	13	16	19
	15	13	16	20
	15	13	16	20
	16	13	17	20
	16	13	17	20
	16	13	17	20
	16	13	17	20
	16	13	17	20
	16	14	17	20
	16	14	17	20
	16	14	17	20
	16	14	17	20
	16	14	17	20
	16	14	17	20
	16	14	17	20
	16	14	17	20
	17	14	17	20
	17	14	17	20
	17	14	17	20
	17	14	18	20
	17	14	18	20
	17	14	18	20
	17	14	18	20
	17	14	18	20
	18	14	18	20
	18	14	18	20
	18	14	18	21
	18	14	18	21
	18	14	18	21
	18	14	18	21
	18	14	18	21
	18	14	19	21
	19	14	19	22
	19	14	19	22
	19	14	19	22
	19	14	19	22
	20	14	19	22
	20	14	19	22
	20	14	19	22
	20	14	19	22
	20	14	19	22
	20	14	19	23
	20	14	19	23
	20	14	19	23
	20	14	20	23
	20	14	20	23
	20	14	20	24
	21	14	20	24
	21	14	20	24
	21	14	20	24
	21	14	20	24
	21	14	20	24
	21	14	20	24
	21	14	20	24
	21	14	20	24
	22	14	20	24
	22	15	20	24
	22	15	20	24
	23	15	20	24
	23	15	20	25
	24	15	20	25
	24	15	20	26
	24	15	20	26
	24	15	20	29
	26	15	20	30
	26	15	20	32
	29	15	21	8
	8	15	21	8
	8	15	21	8
	8	15	21	8
	8	15	21	8
	8	15	21	8
	8	15	21	8
	8	15	21	8
	8	15	21	8
	8	15	21	8
	8	15	22	8
	8	15	22	8
	8	16	22	8
	8	16	22	8
	8	16	22	8
	8	16	23	8
	8	16	23	8
	8	16	23	8
	8	16	23	8
	9	16	23	8
	9	16	24	8
	9	16	24	8
	9	16	24	8
	9	16	24	8
	9	16	24	8
	9	16	24	8
	9	16	24	8
	9	16	24	8
	9	16	24	8
	10	16	24	8
	10	16	24	8
	10	16	25	8
	10	16	25	8
	10	16	25	9
	10	17	26	9
	10	17	26	9
	10	17	27	9
	10	17	27	9
	10	17	27	9
	10	17	28	9
	10	17	28	9
	10	17	28	9
	10	17	29	9
	10	17	29	9
	10	17	29	9
	10	17	29	9
	10	17	29	9
	10	17	30	9
	10	17	30	9
	10	17	32	9
	10	17	8	9
	10	17	8	9
	10	17	8	9
	10	18	8	9
	10	18	8	9
	10	18	8	9
	10	18	8	9
	10	18	8	9
	10	18	8	9
	10	18	8	10
	10	18	8	10
	10	18	8	10
	10	18	8	10
	10	18	8	10
	11	18	8	10
	11	18	8	10
	11	19	8	10
	11	19	8	10
	11	19	8	10
	11	19	8	10
	11	19	8	10
	11	19	8	10
	11	19	8	10
	11	20	8	10
	11	20	8	10
	11	20	8	10
	11	20	8	10
	11	20	8	10
	11	20	8	11
	11	20	8	11
	11	20	9	11
	11	20	9	11
	11	20	9	11
	11	20	9	11
	11	20	9	11
	11	20	9	11
	11	20	9	11
	11	20	9	11
	11	20	9	11
	11	20	9	11
	11	21	9	11
	11	21	9	11
	12	21	9	11
	12	21	10	11
	12	21	10	11
	12	22	10	11
	12	22	10	11
	12	23	10	12
	12	23	10	12
	12	23	10	12
	12	23	10	12
	12	23	10	12
	12	24	10	12
	12	24	10	12
	12	24	10	12
	12	24	10	12
	12	26	10	12
	12	26	10	12
	12	8	10	12
	12	8	10	12
	12	8	10	13
	12	8	10	13
	12	8	10	13
	12	8	10	13
	12	8	10	13
	12	8	11	13
	12	8	11	13
	12	8	11	13
	12	8	11	13
	13	8	11	13
	13	8	11	13
	13	8	11	13
	13	8	11	13
	13	8	11	13
	13	8	11	13
	13	8	11	13
	13	8	11	13
	13	8	11	13
	13	8	11	13
	13	8	11	13
	13	8	11	13
	13	8	11	13
	13	8	11	13
	13	8	11	13
	13	8	11	13
	13	8	11	13
	13	8	12	13
	13	8	12	13
	13	8	12	13
	13	8	12	13
	13	8	12	14
	13	8	12	14
	13	8	12	14
	13	8	12	14
	13	8	12	14
	13	8	12	14
	13	8	12	14
	13	8	13	14
	13	8	13	14
	13	8	13	14
	14	8	13	14
	14	8	13	14
	14	8	13	14
	14	8	13	14
	14	8	13	14
	14	8	13	14
	14	8	13	14
	14	9	13	14
	14	9	13	14
	14	9	13	14
	14	9	13	14
	14	9	13	14
	14	9	13	14
	14	9	13	14
	14	9	13	14
	14	9	13	14
	14	9	13	14
	14	9	13	14
	14	9	13	14
	14	9	13	14
	14	9	13	14
	14	9	14	14
	14	9	14	14
	14	9	14	14
	14	9	14	14
	14	10	14	14
	14	10	14	14
	14	10	14	14
	14	10	14	14
	14	10	14	14
	14	10	14	14
	14	10	14	14
	14	10	14	14
	14	10	14	14
	14	10	14	14
	14	10	14	14
	14	10	14	14
	14	10	14	14
	14	10	14	14
	14	10	14	14
	14	10	14	14
	14	10	14	14
	14	10	14	14
	14	10	14	14
	14	10	14	14
	14	10	14	14
	14	10	14	14
	14	10	14	15
	14	10	14	15
	14	10	14	15
	14	10	14	15
	14	10	14	15
	14	10	14	15
	14	10	14	15
	15	10	14	15
	15	10	14	15
	15	10	14	15
	15	10	15	15
	15	10	15	15
	15	10	15	15
	15	10	15	15
	15	10	15	15
	15	10	15	15
	15	10	15	15
	15	10	15	15
	15	10	15	15
	15	10	15	15
	15	10	15	15
	15	10	15	15
	15	10	15	15
	15	10	15	15
	15	10	15	15
	15	10	15	15
	16	10	15	15
	16	10	15	15
	16	10	15	15
	16	10	16	16
	16	10	16	16
	16	10	16	16
	16	10	16	16
	16	10	16	16
	16	10	16	16
	16	11	16	16
	16	11	16	16
	16	11	16	16
	16	11	16	16
	16	11	16	16
	16	11	16	16
	16	11	16	16
	16	11	16	16
	16	11	16	16
	16	11	16	16
	16	11	17	16
	16	11	17	16
	16	11	17	16
	17	11	17	16
	17	11	17	16
	17	11	17	16
	17	11	17	16
	17	11	17	17
	17	12	17	17
	17	12	17	17
	17	12	17	17
	17	12	17	17
	18	12	17	17
	18	12	17	17
	18	12	17	17
	18	12	17	17
	18	12	17	17
	18	12	17	17
	18	12	17	18
	18	12	18	18
	18	12	18	18
	18	12	18	18
	18	12	18	18
	18	12	18	18
	18	13	18	18
	19	13	18	18
	19	13	18	18
	19	13	18	18
	19	13	18	18
	19	13	18	18
	19	13	18	18
	19	13	18	18
	19	13	18	18
	20	13	18	18
	20	13	19	18
	20	13	19	18
	20	13	19	18
	20	13	19	18
	20	13	19	18
	20	13	19	18
	20	13	19	19
	20	13	19	19
	20	13	19	19
	21	13	19	19
	21	13	19	19
	21	13	20	19
	22	13	20	19
	22	13	20	19
	22	14	20	19
	22	14	20	19
	22	14	20	19
	23	14	20	19
	24	14	20	19
	24	14	20	20
	24	14	21	20
	24	14	21	20
	24	14	21	20
	25	14	21	20
	26	14	21	20
	26	14	21	20
	27	14	22	20
	28	14	22	20
		14	23	20
		14	23	20
		14	23	20
		14	24	20
		14	24	20
		14	24	20
		14	24	20
		14	24	20
		14	25	20
		14	26	21
		14	26	21
		14	27	21
		14	27	21
		14	28	21
		14	29	21
		14	29	21
		14	33	21
		14	33	21
		14		22
		14		22
		14		22
		14		23
		14		23
		14		23
		14		23
		14		23
		14		24
		14		24
		14		25
		14		26
		15		29
		15		29
		15		30
		15
		15
		15
		15
		15
		15
		15
		15
		15
		15
		15
		15
		15
		15
		16
		16
		16
		16
		16
		16
		16
		16
		16
		16
		16
		16
		16
		16
		16
		16
		16
		16
		16
		16
		16
		16
		17
		17
		17
		17
		17
		17
		17
		17
		17
		17
		18
		18
		18
		18
		18
		18
		18
		19
		19
		19
		20
		20
		20
		20
		20
		20
		20
		21
		21
		21
		22
Extended Data figure 6b
Cell viability
Adv-GFP	Adv-GFP-H1.0
72	69
85	81
cell size
adv-GFP	adv-GFP-H1.0
8	8
8	8
8	8
8	8
8	8
8	8
8	8
9	8
9	8
9	9
9	9
9	9
9	9
9	9
10	9
10	9
10	9
10	9
10	9
10	9
10	10
10	10
10	10
11	10
11	10
11	10
11	10
11	10
11	10
11	10
12	10
13	10
13	10
13	10
13	10
13	10
13	10
13	11
13	11
13	11
14	11
14	11
14	11
14	11
14	11
14	11
14	12
14	12
14	12
14	12
14	13
14	13
14	13
15	13
15	13
15	14
15	14
15	14
15	14
15	14
15	14
15	14
16	14
16	14
16	15
16	15
16	15
16	15
16	16
16	16
16	16
17	16
17	16
17	16
18	17
18	17
18	17
18	17
18	17
18	18
18	18
18	18
18	18
18	19
19	19
19	19
19	20
20	20
20	20
20	20
20	20
20	21
20	21
20	21
20	22
20	23
20	24
20	24
20	25
21	25
21	26
21	26
21	26
22	26
22	26
22	27
23	27
23	28
23	28
23	28
23	29
23	8
24	8
24	8
24	8
24	8
24	8
24	8
24	8
25	8
25	8
25	8
25	8
26	8
26	8
26	8
27	8
27	8
27	8
28	8
29	8
29	8
29	8
32	8
38	8
40	8
43	8
8	8
8	8
8	8
8	8
8	8
8	8
8	9
8	9
8	9
8	9
8	9
8	9
8	9
8	9
8	9
8	9
8	9
8	9
8	9
8	9
8	9
8	9
8	9
8	9
8	9
8	9
8	9
8	9
8	9
8	9
8	10
8	10
8	10
8	10
8	10
8	10
8	10
8	10
8	10
8	10
9	10
9	10
9	10
9	10
9	10
9	10
9	10
9	10
9	10
9	10
9	10
9	10
9	10
9	10
9	10
9	10
9	10
9	10
9	10
9	10
9	10
9	10
9	10
9	10
9	10
10	10
10	10
10	10
10	10
10	10
10	10
10	10
10	10
10	10
10	10
10	10
10	10
10	11
10	11
10	11
10	11
10	11
10	11
10	11
10	11
10	11
10	11
10	11
10	11
10	11
10	11
10	11
10	11
10	11
10	11
10	11
10	12
10	12
10	12
10	12
10	12
10	12
10	12
10	12
10	12
10	12
10	12
10	12
10	12
10	12
10	12
10	12
10	12
10	12
11	13
11	13
11	13
11	13
11	13
11	13
11	13
11	13
11	13
11	13
11	13
11	13
11	13
11	13
11	13
11	13
11	13
11	13
11	13
11	13
11	13
11	13
11	13
11	13
11	13
11	13
11	13
11	13
11	13
11	13
11	13
11	13
11	13
11	13
11	13
11	13
11	13
12	13
12	13
12	13
12	13
12	13
12	13
12	13
12	13
12	13
12	13
12	13
12	13
12	14
12	14
12	14
12	14
12	14
12	14
12	14
12	14
12	14
12	14
12	14
12	14
12	14
12	14
12	14
13	14
13	14
13	14
13	14
13	14
13	14
13	14
13	14
13	14
13	14
13	14
13	14
13	14
13	14
13	14
13	14
13	14
13	14
13	14
13	14
13	14
13	14
13	14
13	14
13	14
13	14
13	14
13	14
13	14
13	14
13	14
13	14
13	14
13	14
13	14
13	14
13	14
13	14
13	14
13	14
13	14
13	14
13	14
13	14
13	14
13	14
13	14
13	14
14	14
14	14
14	14
14	14
14	14
14	14
14	14
14	14
14	14
14	14
14	14
14	14
14	14
14	14
14	14
14	14
14	14
14	14
14	14
14	14
14	14
14	14
14	14
14	14
14	14
14	14
14	14
14	14
14	14
14	14
14	14
14	14
14	14
14	14
14	15
14	15
14	15
14	15
14	15
14	15
14	15
14	15
14	15
14	15
14	15
14	15
14	15
14	15
14	15
14	15
14	15
14	15
14	15
14	15
14	15
14	15
14	15
14	15
14	15
14	15
14	15
14	15
14	15
14	15
14	15
14	15
14	15
14	15
14	15
14	15
14	15
14	15
14	15
14	15
14	15
14	15
14	15
14	16
14	16
14	16
14	16
14	16
14	16
14	16
14	16
14	16
14	16
14	16
14	16
14	16
14	16
14	16
14	16
14	16
14	16
14	16
14	16
14	16
14	16
14	16
14	16
14	16
15	16
15	16
15	16
15	16
15	16
15	16
15	16
15	16
15	16
15	17
15	17
15	17
15	17
15	17
15	17
15	17
15	17
15	17
15	17
15	17
15	17
15	17
15	17
15	17
15	17
15	17
15	17
15	17
15	17
15	17
15	17
15	17
15	17
15	17
15	17
15	17
15	17
16	17
16	17
16	17
16	18
16	18
16	18
16	18
16	18
16	18
16	18
16	18
16	18
16	18
16	18
16	18
16	18
16	18
16	18
16	18
16	18
16	18
16	18
16	18
16	18
16	18
16	18
16	18
16	18
16	18
16	18
16	18
16	18
16	18
16	18
16	18
16	18
16	18
16	18
16	18
16	18
16	18
16	18
16	18
16	18
16	18
16	18
16	18
16	19
17	19
17	19
17	19
17	19
17	19
17	19
17	19
17	19
17	19
17	19
17	19
17	19
17	19
17	19
17	19
17	19
17	19
17	20
17	20
17	20
17	20
17	20
18	20
18	20
18	20
18	20
18	20
18	20
18	20
18	20
18	20
18	20
18	20
18	20
18	20
18	20
18	20
18	20
18	20
18	20
18	20
18	20
18	20
18	20
18	20
18	20
18	20
18	20
18	20
18	20
18	20
18	20
19	20
19	21
19	21
19	21
19	21
19	21
19	21
19	21
19	21
19	21
19	21
19	21
19	21
19	21
19	21
19	21
19	21
19	21
19	21
19	22
19	22
19	22
19	22
19	22
19	22
19	22
20	22
20	22
20	22
20	23
20	23
20	23
20	23
20	23
20	23
20	23
20	23
20	23
20	23
20	23
20	23
20	23
20	23
20	24
20	24
20	24
20	24
20	24
20	24
20	24
20	24
20	24
20	24
20	24
20	24
20	24
20	24
20	24
20	24
20	25
21	25
21	25
21	25
21	25
21	25
21	25
21	25
21	26
21	26
21	26
21	27
21	27
22	27
22	28
22	28
22	28
22	28
22	29
22	29
23	29
23	29
23	29
23	29
23	30
23	34
23	35
23	36
23	39
23
24
24
24
24
24
24
24
24
24
24
24
25
25
25
25
25
25
25
25
26
26
26
27
27
27
28
29
29
29
29
31
34
34
35
36
37
38
Extended Data figure 6d
cell area
	control	TGFB
	1015.8	2049.43
	556.737	1128.11
	354.156	1382.08
	817.966	1220.19
	743.624	376.415
	403.098	878.491
	563.894	652.264
	424.575	446.038
	375.694	494.717
	279.688	929.434
	291.84	1237.74
	248.438	1087.17
	247.917	943.019
	395.473	669.811
	325.939	609.057
	264.735	801.887
	526.754	505.283
	364.328	720.377
	289.905	1281.7
	325.758	932.075
	266.908	737.358
	192.123	800.566
	255.138	576.792
	186.51	848.113
	325.215	769.623
	270.167	735.849
	165.867	961.509
	200.453	1564.91
	416.659	1180.19
	290.81	1491.13
	216.025	633.962
	315.256	876.038
	274.876	1042.45
	552.286	1085.09
	271.254	583.962
	216.931	403.962
	196.469	806.604
	163.513	1175.09
	724.672	893.396
	389.498	795.66
	298.416	818.491
	345.315	1298.87
	387.144	859.434
	213.671	1504.53
	323.585	695.981
	211.498	857.736
	350.928	923.208
	256.406	1057.92
	491.082	1040.76
	306.926	621.321
	299.683	1102.83
	324.491	1102.26
	331.191	741.132
	470.982	783.019
	411.951	1462.26
	290.629	704.34
	153.554	801.887
	260.57	859.245
	303.848	654.717
	465.912	1313.96
	221.639	733.585
	505.387	1288.11
	238.479	846.038
	295.699	456.792
	246.981	772.83
	748.868	534.34
	624.528	401.132
	305.66	687.547
	487.17	978.868
	560.189	760.377
	413.774	665.66
	241.698	733.019
	332.264	1005.47
	245.094	751.887
	560.189	974.528
	354.717	1021.7
	297.358	954.151
	330.189	714.151
	365.66	1630.19
	296.792	729.945
	284.528
	280.377
	326.038
Nuclear area
	control	TGFB
	215.385	383.019
	197.006	322.264
	91.482	101.701
	359.938	69.427
	150.542	107.917
	197.832	206.226
	127.032	118.302
	178.828	126.792
	95.486	140.377
	103.819	240.189
	84.549	280.755
	110.243	229.057
	80.035	127.272
	95.609	117.358
	69.896	147.736
	68.99	143.396
	156.813	143.58
	147.397	204.34
	75.328	218.113
	111.363	325.66
	99.049	136.226
	84.744	179.434
	101.766	181.321
	93.617	134.151
	139.611	236.604
	119.692	198.679
	106.292	206.038
	44.364	282.642
	212.766	189.057
	174.921	277.17
	133.635	116.604
	203.35	126.604
	118.968	220
	237.574	273.774
	167.859	175.472
	95.79	178.113
	59.759	192.264
	106.655	365.66
	216.569	239.057
	113.717	158.679
	107.741	158.302
	145.948	235.094
	95.971	166.792
	90.177	343.208
	124.038	128.868
	125.849	169.811
	156.632	239.811
	55.772	155.472
	153.554	401.698
	121.322	337.358
	114.441	184.717
	178.723	169.811
	173.11	173.585
	107.922	164.717
	167.859	282.83
	75.147	34.362
	111.544	155.472
	130.195	314.151
	141.784	127.736
	201.358	255.472
	98.687	228.868
	212.404	352.642
	128.384	300
	188.321	193.208
	106.038	238.302
	232.642	189.623
	274.717	115.472
	78.679	188.302
	278.868	216.415
	178.868	251.887
	168.679	151.509
	111.132	202.075
	195.094	72.193
	106.226	220.377
	139.811	263.019
	71.321	360.943
	103.019	311.321
	181.132	173.019
	101.887	216.981
	150.943	109.434
	126.415
	133.962
	104.34
Extended data figure 6e cell area
	scramble	H1.0 siRNA
	362.432	254.519
	459.6	489.171
	628.405	496.668
	615.119	474.052
	166.306	169.304
	352.936	200.292
	663.973	214.161
	503.415	342.399
	882.549	618.201
	345.856	665.556
	297.918	419.908
	790.546	215.494
	575.927	323.865
	443.524	175.76
	641.691	269.596
	495.585	444.648
	400.416	274.636
	330.696	369.429
	771.845	678.634
	615.91	134.985
	616.451	215.868
	811.245	263.182
	652.062	146.314
	499.167	607.455
	559.683	922.157
	273.511	332.445
	219.825	334.444
	339.484	138.734
	439.4	627.78
	251.978	1177.59
	210.912	492.795
		484.548
		502.416
		700.416
		175.968
		141.566
		197.751
Nucleus area
	scramble	H1.0 siRNA
	107.997	118.159
	105.998	81.008
	70.845	216.535
	108.413	50.021
	226.739	77.968
	98.167	87.297
	125.448	57.226
	144.731	60.6
	97.376	62.474
	103.915	71.387
	221.533	68.222
	123.157	106.206
	123.615	105.748
	109.121	61.1
	250.854	59.683
	204.498	144.107
	207.705	105.956
	133.153	77.468
	178.509	63.265
	153.936	79.509
	140.067	118.492
	104.498	85.798
	227.405	0.042
	216.493	103.832
	210.246	202.041
	155.727	87.713
	99.209	156.56
	127.738	124.198
	140.65	117.826
	117.826	79.425
	66.056	93.128
	72.095	54.352
		81.466
		68.638
		115.993
		99.125
		76.093
		66.805
		176.926
		116.285
		77.551
		58.142
Extended data figure 6f cell area
	Adv-GFP	Adv-GFP-H1.0-Flag
	490.745	149.847
	305.248	429.602
	306.25	251.825
	554.774	607.054
	377.778	365.341
	384.115	301.407
	308.868	670.051
	168.33	224.343
	479.501	280.367
	614.434	305.933
	585.797	328.93
	154.05	272.905
	209.92	208.114
	355.893	430.336
	354.699	930.234
	433.354	419.042
	407.462	303.527
	136.106	474.292
	593.109	331.131
	705.158	443.751
	887.584	487.951
	153.068	610.846
	818.512	399.796
	159.429	749.235
	197.961	651.213
	179.898	903.527
	227.278	412.069
	230.54	245.015
	199.755	235.923
	576.84	694.842
	316.983	1231.97
	214.72	1085.63
	169.419	660.183
	101.896	943.812
	212.966
	278.654
	324.2
	181.04
	286.932
Nucleus area
	Adv-GFP	Adv-GFP-H1.0-Flag
	125.831	61.611
	109.982	110.092
	131.901	99.857
	213.889	119.266
	126.736	129.337
	147.049	130.887
	71.248	173.374
	76.353	73.965
	72.246	120.734
	108.752	130.805
	101.996	142.508
	73.321	97.718
	60.038	103.894
	134.203	144.424
	109.399	257.044
	169.501	76.412
	147.523	114.903
	49.582	218.063
	138.063	143.242
	156.901	189.684
	180.102	159.633
	47.992	145.525
	257.574	156.208
	60.061	207.217
	90.805	160.856
	60.061	198.247
	88.44	185.77
	78.532	151.07
	116.575	130.724
	280.204	272.13
	109.358	413.823
	70.092	238.084
	83.466	196.208
	65.81	345.647
	90.601
	68.991
	110.214
	85.586
	172.314
Extended Data 6h
	H1.0 protein level	fbrotic area
	1.10549	53.5
	0.328302	10.8
	0.549955	4.3
	0.293116	4.2
	0.788667	20
	0.164734	1.8
	0.29	6.4
Extended Data 6i
	Scramble+PBS														H1.0 siRNA+PBS								Scramble+ISO												H1.0 siRNA+ISO
	C57BL/6J	52.4947	44.1102	49.9311	60.7974	52.7549	43.2726								54.9961	44.7203	50.1438	62.2336	43.7851				50.3293	44.855	59.8874	53.7704	36.1328	42.323	54.3031	49.2315	47.4669				54.1192	48.2879	51.3551	61.2073	55.1925	56.4211	50.3423	51.7732
	C3H/HeJ	72.9774	53.527	51.089	47.2722	57.169	51.3995	64.2618	55.9747	46.3547	76.2423	58.4822			55.1178	49.025	59.293	62.5938	61.1827	57.7773			19.0942	57.882	48.3539	44.818	57.1339	54.2386	55.3128						73.5842	64.2032	45.1702	58.6536	45.5655
