# Supplementary material for: Histone H1.0 couples cellular mechanical behaviors to chromatin structure
Source: Nat Cardiovasc Res. 2024 Apr 10;3(4):441–59. doi: 10.1038/s44161-024-00460-w (PMC11101354; doi:10.1038/s44161-024-00460-w)
Supplement: Supplementary file 25 — Measurements for graphs in Extended Data Fig. 7. [file 44161_2024_460_MOESM25_ESM.xlsx]

## Sheet: Extended Data Figure 7
Extended Data Figure 7a
	scramble+PBS	H1.0 siRNA+PBS	scramble+ISO	H1.0 siRNA+ISO
	1	0.332984	0.501296	0.328302
	1.30876	0.670976	0.865946	0.291616
	1.13058	0.761058	1.11366	0.549955
	1	0.212835	1.00168	0.293116
	0.637003	0.35827		0.164734
	0.890138	0.647448
Extended Data Figure 7b
	scramble+PBS	H1.0 siRNA+PBS	scramble+ISO	H1.0 siRNA+ISO
	1	0.493934	0.543191	0.918305
	0.958544	0.503102	0.901886	0.042269
	0.820089	0.502671	1.14426	0.797924
			1.4494	0.386387
Extended Data Figure 7c
	scramble+PBS	H1.0 siRNA+PBS	scramble+ISO	H1.0 siRNA+ISO
	6.6649	6.97976	2.44212	2.19349
	0.21205	5.32822	13.6217	5.47506
	2.35116	3.0253	3.18921	3.66876
	0.169609	0.12144	0.117723	0.093661
	3.07471	0.076397	7.09926	2.56056
	1.23734	1.47658	0.353979	2.48367
	0.101668	0.003978	1.31014	0.284661
	0.029735	0.027744	1.01753	0.05682
	0.145128	2.12293	13.2988	0.633341
	0.197668	1.68771	12.8451	1.45717
	2.02554	2.16342	1.26096	0.670522
	2.45625	0.910716	0.18817	1.05794
	0.032057	1.92628	0.187629	1.94941
	1.93511	0.720656	0.069638	1.97988
		0.331239	10.9043	10.2738
			9.39128	0.00806
			8.16571	0.761319
			12.1955	0.05289
			10.9199	2.24742
			0.300752
			8.97537
			2.30225
			1.58128
			0.372004
			8.44356
			2.90296
