# Supplementary material for: Histone H1.0 couples cellular mechanical behaviors to chromatin structure
Source: Nat Cardiovasc Res. 2024 Apr 10;3(4):441–59. doi: 10.1038/s44161-024-00460-w (PMC11101354; doi:10.1038/s44161-024-00460-w)
Supplement: Supplementary file 27 — Measurements for graphs in Extended Data Fig. 8. [file 44161_2024_460_MOESM27_ESM.xlsx]

## Sheet: Extended Data Figure 8
Extended Data Figure 8a
Stroke volume
	scramble+PBS							H1.0 siRNA+PBS							scramble+ISO										H1.0 siRNA+ISO
C57BL/6J	29.6348	38.611	52.1442	34.8618	36.3028	35.2434		32.4648	43.522	38.7633	34.0163	27.327			41.3748	34.0679	34.4703	35.6178	27.6356	23.1408	29.3934	35.7122	43.1329		39.5277	38.0944	51.8578	45.6568	37.2732	40.7011	30.3764	38.0343
C3H/HeJ	28.8364	33.2514	34.0932	36.0185	37.7958	37.2974		20.8845	31.0372	35.7878	28.2475	32.1926	34.8947		32.2043	31.3708	29.025	10.6439							34.6178	41.1326	33.1105	32.1584	37.643
FS%	scramble+PBS														H1.0 siRNA+PBS														scramble+ISO														H1.0 siRNA+ISO
C57BL/6J	52.4947	44.1102	49.9311	60.7974	52.7549	43.2726									54.9961	44.7203	50.1438	62.2336	43.7851										50.3293	44.855	59.8874	53.7704	36.1328	42.323	54.3031	49.2315	47.4669						54.1192	48.2879	51.3551	61.2073	55.1925	56.4211	50.3423
C3H/HeJ	41.4823	26.9735	25.5405	23.2173	28.8992	25.4872	33.9382	28.7997	22.594	43.2416	30.2858				27.6587	24.4516	30.9636	33.162	32.2073	30.0053									8.58553	29.5832	23.8297	21.6648	29.199	27.0313	28.1009								41.6994	34.0983	22.041	30.329	22.5254
GCS%	scramble+PBS								H1.0 siRNA+PBS							scramble+ISO														H1.0 siRNA+ISO
C57BL/6J	-17.1	-23.4	-23.4	-22.5	-23.8				-25.1	-20.8	-22.4	-25.2	-13.7			-33.2	-27.8	-31.2	-25.9	-22.2	-26.3	-28.2	-16.5							-32.5	-26.9	-29.8	-21.8	-27.6	-26.5	-27.1
C3H/HeJ	-22.92	-27.456	-20.195	-18.513	-16.061	-14.893			-16.253	-15.963	-13.482	-21.2245	-18.548	-18.423		-24.4	-21.776	-19.172												-22.368	-21.954	-20.373	-18.662	-22.889
Extended Data Figure 8b
																													scramble+ISO
LVAW.S	scramble+PBS														H1.0 siRNA+PBS																												H1.0 siRNA+ISO
C57BL/6J	1.08932	0.948535	0.924486	1.03429	0.941349	1.08466									0.923915	0.916771	0.952856	0.965231	1.11304										1.09736	1.21419	1.35481	1.36342	1.12551	1.16214	1.29705	0.880329	1.1738						1.20175	1.02787	1.21063	1.3495	1.0542	1.20298	1.35528
C3H/HeJ	1.27264	0.983225	0.871292	0.965928	0.977199	1.36315	1.23965	1.14142	1.79018	1.18564	1.61575				1.0904	1.67784	1.34476	1.21911	1.1127	1.19425									0.800225	1.06832	1.00265	1.16159	1.26694	1.53371	0.9912								1.39333	1.21395	1.10715	1.16214	1.81896
LVAW.d	scramble+PBS														H1.0 siRNA+PBS														scramble+ISO														H1.0 siRNA+ISO
C57BL/6J	0.704398	0.653893	0.569094	0.640664	0.513501	0.68953									0.481001	0.625317	0.593937	0.676503	0.693534										0.773437	0.891465	0.973555	0.932771	0.844392	0.849389	0.900177	0.570453	0.761349						0.763588	0.708265	0.734514	0.795881	0.553766	0.780857	0.980969
C3H/HeJ	0.79578	0.67356	0.56359	0.73991	0.76914	1.04964	0.78644	0.78491	1.51773	0.78546	1.21025				0.97625	1.27944	0.97586	0.73842	0.65015	0.60361									0.43353	0.6445	0.91061	0.74456	0.89645	1.23313	0.64714								0.80234	0.6746	0.81383	0.83183	1.41066
Extended Data Figure 8c
LVPW.s	scramble+PBS														H1.0 siRNA+PBS														scramble+ISO														H1.0 siRNA+ISO
C57BL/6J	0.751	1.08	1.043	1.072	0.727	1.008									0.747	1.169	0.915	1.199	0.948										0.966	0.756	1.1	1.1	0.949	0.991	0.929	1.119	0.634						1.006	0.9	0.797	1.108	1.213	0.934	0.993
C3H/HeJ	1.12152	0.80483	1.42155	0.775	1.37893	0.91454	0.81111	0.93047	0.75519	1.26027	0.92844				0.97098	1.35282	1.14876	1.37809	1.15142	0.79287									0.71023	0.91135	0.91858	1.34557	1.57653	1.15212	0.95637								1.40462	1.13423	1.05014	1.21072	0.96863
LVPW.d	scramble+PBS														H1.0 siRNA+PBS														scramble+ISO														H1.0 siRNA+ISO
C57BL/6J	0.53	0.727	0.661	0.773	0.545	0.819									0.483	0.835	0.647	0.732	0.881										0.717	0.555	0.769	0.633	0.774	0.741	0.661	0.713	0.683						0.658	0.567	0.586	0.793	1.199	0.717	0.675
C3H/HeJ	0.56561	0.57058	1.13081	0.60127	1.17178	0.83815	0.78261	0.61984	0.73807	0.94893	0.65888				0.7504	1.1556	0.80278	0.97547	0.83006	0.65051									0.70143	0.76285	0.5998	1.42365	1.4283	0.83273	0.76045								0.82365	0.88782	0.83083	0.77229	0.9788
Extended Data Figure 8d
CI	scramble+PBS														H1.0 siRNA+PBS														scramble+ISO														H1.0 siRNA+ISO
C57BL/6J	0.755888	0.64327	0.867382	0.808343	0.885029	0.597657									0.742068	0.643981	0.823093	0.839723	0.480194										0.861049	0.719697	0.624152	0.565637	0.441728	0.528343	0.565807	0.605808	0.932272						0.897548	0.824379	0.780403	0.911421	0.800454	0.89013	0.625493
C3H/HeJ	0.900594	0.824431	1.09937	0.853388	0.851968	0.764393									0.322924	0.556976	0.644827	0.655023	0.740061	1.02263									0.633154	0.583535	0.628722	0.18132											0.680687	0.994501	0.454366	0.601885	0.632626
Cardiac Output		scramble+PBS						H1.0 siRNA+PBS							scramble+ISO										H1.0 siRNA+ISO
C57BL/6J	14.7927	17.0081	24.7638	16.9429	17.1961	15.6646		15.0046	16.6662	20.6761	15.9547	12.8164			18.9948	14.9841	15.6163	15.2213	11.5954	11.3435	12.5609	17.3382	22.5237		17.8343	16.2238	21.7966	21.7465	17.4659	18.4168	14.5865	14.9578
C3H/HeJ	15.9405	15.4169	18.6894	19.6279	20.4472	19.2703		7.7631	15.0384	17.0879	13.1005	13.3211	20.4526		17.855	15.8722	15.9067	4.1798							14.7709	19.9596	12.1316	17.3222	17.7135
[truncated: 1 more columns]
