# Supplementary material for: Histone H1.0 couples cellular mechanical behaviors to chromatin structure
Source: Nat Cardiovasc Res. 2024 Apr 10;3(4):441–59. doi: 10.1038/s44161-024-00460-w (PMC11101354; doi:10.1038/s44161-024-00460-w)
Supplement: Supplementary file 28 — Measurements for graphs in Extended Data Fig. 9. [file 44161_2024_460_MOESM28_ESM.xlsx]

## Sheet: Extended Data Figure 9
Extended figure 9a
	scramble+PBS	H1.0 shRNA+PBS	scramble+ISO	H1.0 shRNA+ISO
	3.56436	4.16342	5.64103	4.60503
	3.97614	4.56153	6.03136	5.29896
	4.78413	4.24908	4.92191	5.12385
	4.37593	4.33996	5.43253	4.4874
		4.46263	5.97938	4.69771
			5.92308
			5.60311
Extended figure 9b
	scramble+PBS	H1.0 shRNA+PBS	scramble+ISO	H1.0 shRNA+ISO
	51.0887	52.1505	68.3106	50.0119
	55.7374	51.6839	45.1247	44.9235
	57.0802	51.206	61.2989	54.9422
	56.571	50.1226	57.3396	52.2769
	54.5273		57.2073	50.2182
Extended figure 9c
	scramble+PBS	H1.0 shRNA+PBS	scramble+ISO	H1.0 shRNA+ISO
	1.95379	1.50489	2.12553	1.60801
	1.58553	1.35928	3.05572	1.03022
	2.0496	2.22351	2.29012	2.12553
	1.31316	1.44029	2.86644	1.56438
Extended figure 9d				1.91784
	scramble+PBS	H1.0 shRNA+PBS	scramble+ISO	H1.0 shRNA+ISO
	1	0.413225	1.06807	0.311003
	1	0.417544	0.429283	0.433769
	1	0.339151	0.316439	0.423373
	1		1.01396
Extended figure 9f
	scramble+PBS	H1.0 shRNA+PBS	scramble+ISO	H1.0 shRNA+ISO
	0.167157	0.290484	8.85111	1.1923
	0.479535	0.777321	7.50204	2.16045
	1.15099	0.317394	3.90671	3.03142
	0.654449	0.394741	5.90826	2.23644
		0.998319	1.65941	4.60938
			8.58215
			3.98286
